# Supplementary material for: MicroRNA156 (miR156) Negatively Impacts Mg-Protoporphyrin IX (Mg-Proto IX) Biosynthesis and Its Plastid-Nucleus Retrograde Signaling in Apple
Source: Plants (Basel). 2020 May 22;9(5):653. doi: 10.3390/plants9050653 (PMC7285031; doi:10.3390/plants9050653)
Supplement: Supplementary file 1 [file plants-09-00653-s001.zip]

Archive with 2 entries (2 files):
- Supplemental Table S1.xlsx
- Supplemental Table S2.xlsx
