# Supplementary material for: MicroRNA156 (miR156) Negatively Impacts Mg-Protoporphyrin IX (Mg-Proto IX) Biosynthesis and Its Plastid-Nucleus Retrograde Signaling in Apple
Source: Plants (Basel). 2020 May 22;9(5):653. doi: 10.3390/plants9050653 (PMC7285031; doi:10.3390/plants9050653)
Supplement: Supplementary file 1 [file plants-09-00653-s001.zip › Supplemental Table S1.xlsx]

## Sheet: Sheet1
Supplemental Data Table S1 Primer sequences of MdMIR156, MdGUN5, MdGUN6, MdEXs and Mg-Proto IX target nuclear genes
Primers	Sequence (5′→3′)
GUN5(MD14G1072000)	F: TCACCTTTCACCTTACCCAACA
	R: TGATTTCCCAGGACCACATAGA
GUN5(MD12G1073700)	F: TGGTTGAATAGCACTTTGGGTC
	R: GTCTGGAGGGAAACTGAACACC
GUN6(MD08G1044400)	F: AGTGCTGCTTCTGAATCTTGGA
	R: TCATTTGCCTGCTCATCTGTAA
GUN6(MD15G1061700)	F: GAGTGCTGCTTCTGAATCTTGG
	R: GAGTTCATTTGCCTGCTCATTTGTA
EX1(MD05G1048100)	F: ATGGAAGATATGTCGCAAGGAG
	R: TGATTTGGAGCTAACTTGTGGA
EX1(MD10G1054700)	F: GGCTGTGTATTTAAAGCAGGGAG
	R: AAACCAGAGATGTCCTCAGAAAGAT
EX2(MD14G1182300)	F: AGGGAACCGCCAATCTAACC
	R: GAAACTTTGCTCTGGGACGA
EX2(MD06G1175500)	F: GCCAGGTGACATTTCGTG
	R: CCAATGCCCTTGTTACTG
HY5(MD16G1132200)	F: ACGAGGAGATCGGAAGAGTG
	R: GCCGCTTGCTTTCCTTGTCT
LHCB2.4(MD09G1122500)	F: GGCAACCTCTGCTATCCAAC
	R: CAGTGTCCCATCCGTAGTCA
ZTL(MD16G1255700)	F: TCTGTAGGCGGCTGTATGAG
	R: GAGTAGTCAGTTCCCGTGCC
β-Actin(MD07G1012400)	F:TGGTGAGGCTCTATTCCAAC
	R:TGGCATATACTCTGGAGGCT
miR156	RT: GTCACATCGTATCGTGAAGCTGCGCAGCTGATGTGACGTGCTCAC
	F: TGCACTAGCGTGTGACAGAAGA
	R: ACATCGTATCGTGAAG
5srRNA	RT: GTCACATCGTATCGTGAAGCTGCGCAGCTGATGTGACTGGATTGG
	F: TGCACTAGCGTGTAGAGGAACC
	R: ACATCGTATCGTGAAG
MdMIR156a5	F: AGCTGACGGAGAGAGAAGT
	R: CTGAGCGTAGTTGACAGAAGAG
MdMIR156a12	F: CACGCAAAGGTATGGCTTTATAC
	R: GCAGAGAGAGAGAAGGTGAATG
