# Supplementary material for: MicroRNA156 (miR156) Negatively Impacts Mg-Protoporphyrin IX (Mg-Proto IX) Biosynthesis and Its Plastid-Nucleus Retrograde Signaling in Apple
Source: Plants (Basel). 2020 May 22;9(5):653. doi: 10.3390/plants9050653 (PMC7285031; doi:10.3390/plants9050653)
Supplement: Supplementary file 1 [file plants-09-00653-s001.zip › Supplemental Table S2.xlsx]

## Sheet: Sheet1
Supplemental Data Table S2 Differentially expressed genes in young leaves of different nodes along apple seedlings of ‘Zisai Pearl’ × ‘Red Fuji’ based on RNA-Seq data
Gene	1-30 nodes	31-60 nodes	61-90 nodes	91-120 nodes	121-150 nodes	151-180 nodes	Putative Function
MD05G1048100	8.96025	10.2381	9.57618	8.87594	8.87594	9.57718	EX1;Protein of unknown function (DUF3506)
MD10G1054700	15.1715	13.7728	13.9111	13.298	13.298	14.5019	EX1;Protein of unknown function (DUF3506)
MD14G1182300	20.1452	20.7297	21.1355	21.0402	21.0402	26.3004	EX2;Protein of unknown function (DUF3506)
MD06G1175500	1.825	2.02349	1.9936	1.26557	1.26557	1.38351	EX2;Protein of unknown function (DUF3506)
MD03G1089800	15.5908	18.3509	15.5028	12.9223	6.80479	3.57352	ATGRAS2,GRAS2,SCL14;SCARECROW-like 14
MD11G1099100	19.9631	20.853	20.3471	20.1574	9.72037	6.17324	ATGRAS2,GRAS2,SCL14;SCARECROW-like 14
MD03G1089700	4.19484	4.30002	4.73297	4.75078	3.7273	2.34587	ATGRAS2,GRAS2,SCL14;SCARECROW-like 14
MD03G1057400	36.2805	21.8118	19.8078	19.676	9.37796	7.33986	ATWRKY33,WRKY33;WRKY DNA-binding protein 33
MD11G1059400	4.41575	3.75767	3.26052	2.67481	1.94797	1.17578	ATWRKY33,WRKY33;WRKY DNA-binding protein 33
MD04G1167700	21.1873	21.3735	12.2061	14.4447	15.0885	3.84895	ATWRKY33,WRKY33;WRKY DNA-binding protein 33
MD12G1181000	37.9628	23.5113	22.0874	22.343	19.5021	9.2915	ATWRKY33,WRKY33;WRKY DNA-binding protein 33
MD13G1067600	10.41	11.7439	13.7138	13.6154	12.9389	7.67622	ATWRKY33,WRKY33;WRKY DNA-binding protein 33
MD06G1115200	2.08078	1.68668	1.24833	1.18234	0.803293	0.622602	ATWRKY33,WRKY33;WRKY DNA-binding protein 33
MD17G1223100	7.21351	10.1071	5.96165	4.42866	5.90934	1.84265	ATWRKY40,WRKY40;WRKY DNA-binding protein 40
MD09G1224500	11.2686	10.9509	7.50306	7.78109	5.12253	1.91089	ATWRKY40,WRKY40;WRKY DNA-binding protein 40
MD00G1143500	4.47332	2.48265	4.3875	3.71353	4.5801	2.18399	ATWRKY40,WRKY40;WRKY DNA-binding protein 40
MD00G1143700	0.160443	0.228689	0.17387	0.204407	0.168161	0.170104	ATWRKY40,WRKY40;WRKY DNA-binding protein 40
MD15G1039600	1.31763	1.03619	0.748525	0.738842	0.38332	0.21489	ATWRKY40,WRKY40;WRKY DNA-binding protein 40
MD14G1088500	0.910797	0.798263	0.404788	1.26772	0.756107	0.0817937	SIB2;VQ motif-containing protein
MD16G1081100	15.2437	33.2316	25.9208	33.2721	31.1531	47.7409	ATGSTU17,ERD9,GST30,GST30B,GSTU17;Glutathione S-transferase family protein
MD13G1081900	7.25266	6.53412	5.49131	4.08979	4.82901	13.3493	ATGSTU17,ERD9,GST30,GST30B,GSTU17;Glutathione S-transferase family protein
MD13G1082000	38.6037	15.0051	15.5154	3.14125	12.8842	6.27189	ATGSTU17,ERD9,GST30,GST30B,GSTU17;Glutathione S-transferase family protein
MD17G1045500	0.300179	0.394434	0.256254	0.252637	0.439113	0.117452	AATP1,ASD;AAA-ATPase 1
MD17G1045300	16.9479	17.6454	15.9115	16.5038	27.0835	13.8751	AATP1,ASD;AAA-ATPase 1
MD09G1043700	7.63723	7.17542	7.04387	8.45066	4.31102	3.48278	AATP1,ASD;AAA-ATPase 1
MD17G1045600	0.285967	0.201605	0.0507917	0.174913	0.13581	0.403687	AATP1,ASD;AAA-ATPase 1
MD14G1190900	8.02634	7.2124	7.63959	8.67605	8.07619	6.90379	AATP1,ASD;AAA-ATPase 1
MD02G1317800	102.607	81.9535	57.4688	49.9891	43.5148	20.856	ATLOX2,LOX2;lipoxygenase 2
MD03G1021200	16.1445	15.6063	17.8672	21.2991	21.4429	28.3419	ATLOX2,LOX2;lipoxygenase 2
MD11G1023100	91.0594	122.089	125.668	123.8	126.338	126.003	ATLOX2,LOX2;lipoxygenase 2
MD07G1003900	1.27178	1.07988	1.22631	0.941042	2.71126	4.26814	ATLOX2,LOX2;lipoxygenase 2
MD07G1004500	438.351	252.246	235.287	173.258	126.72	90.7347	ATLOX2,LOX2;lipoxygenase 2
MD02G1317500	6.55116	6.8096	6.36717	2.07592	1.30192	0.652112	ATLOX2,LOX2;lipoxygenase 2
MD07G1003600	453.802	213.31	175.922	98.9616	29.5342	46.2573	ATLOX2,LOX2;lipoxygenase 2
MD15G1216200	24.7875	12.5291	21.8679	14.3842	11.7201	13.0512	AtOPR3,DDE1,OPR3;oxophytodienoate-reductase 3
MD12G1067300	0.0801197	0.0492173	0.009427	0.102146	0.042227	0.104533	AtOPR3,DDE1,OPR3;oxophytodienoate-reductase 3
MD13G1045900	14.0097	25.3954	20.1636	17.5466	16.5308	13.6798	AOC4;allene oxide cyclase 4
MD16G1047500	7.63263	7.60957	7.47053	9.74597	30.5909	9.98697	AOC4;allene oxide cyclase 4
MD09G1084600	0.689366	2.77109	3.34496	2.30435	20.4258	1.12874	AOC4;allene oxide cyclase 4
MD07G1224400	0.0644773	0.0293237	0	0.032806	0	0.039766	ABI4,ATABI4,GIN6,ISI3,SAN5,SIS5,SUN6;Integrase-type DNA-binding superfamily protein
MD12G1067600	0	0.0645917	0	0	0.0353027	0	ABI4,ATABI4,GIN6,ISI3,SAN5,SIS5,SUN6;Integrase-type DNA-binding superfamily protein
MD17G1244300	18.0753	16.5452	15.4602	28.2782	43.9941	10.995	ABI4,ATABI4,GIN6,ISI3,SAN5,SIS5,SUN6;Integrase-type DNA-binding superfamily protein
MD15G1283200	0	0.015816	0.146363	0	0.181427	0.0161607	ABI4,ATABI4,GIN6,ISI3,SAN5,SIS5,SUN6;Integrase-type DNA-binding superfamily protein
MD17G1234400	29.3737	38.1366	34.7158	26.3131	25.2083	29.7505	ATGLK1,GLK1,GPRI1;GBFs pro-rich region-interacting factor 1
MD09G1241800	59.6381	56.8582	46.6169	42.1064	18.4164	16.6504	ATGLK1,GLK1,GPRI1;GBFs pro-rich region-interacting factor 1
MD07G1175900	256.594	435.771	508.762	429.005	540.284	796.845	LHCA1;photosystem I light harvesting complex gene 1
MD10G1265400	132.029	147.936	296.195	120.201	179.754	237.239	chlorophyll A/B binding protein 1
MD10G1265300	580.09	426.086	873.962	634.866	409.798	978.165	chlorophyll A/B binding protein 1
MD09G1292900	242.956	190.146	559.101	282.909	279.029	455.932	chlorophyll A/B binding protein 1
MD17G1281900	0	1.82052	3.32717	2.5657	0.52196	0.270801	chlorophyll A/B binding protein 1
MD05G1289300	3049.49	2477.46	3986.64	3226.11	3802.11	3977.2	chlorophyll A/B binding protein 1
MD05G1223500	105.767	85.5912	95.9977	105.764	144.827	150.45	SBPASE;sedoheptulose-bisphosphatase
MD10G1204900	17.1685	21.8524	26.8676	22.0195	24.4345	15.9795	SBPASE;sedoheptulose-bisphosphatase
MD01G1146300	194.706	211.113	256.254	283.283	310.272	380.783	SBPASE;sedoheptulose-bisphosphatase
MD07G1213200	1.07832	0.765756	0.511718	1.00867	0.352199	1.32135	SBPASE;sedoheptulose-bisphosphatase
MD10G1205000	16.8594	22.9112	31.5418	29.5311	24.9412	10.5247	SBPASE;sedoheptulose-bisphosphatase
MD12G1157600	0.672856	0.935814	0.726168	0.648057	0.93646	1.98559	HCEF1;high cyclic electron flow 1
MD04G1143400	0.149006	0.125975	2.06218	3.44986	3.81726	3.84932	HCEF1;high cyclic electron flow 1
MD17G1244400	954.808	1035.68	1179.03	1755.85	5315.68	3302.45	RBCS3B;Ribulose bisphosphate carboxylase (small chain) family protein
MD09G1252100	512.48	672.037	831.073	980.167	1350.01	2648.75	RBCS3B;Ribulose bisphosphate carboxylase (small chain) family protein
MD02G1110700	84.3783	80.2439	77.5089	78.5598	54.0304	42.3642	BBX19;B-box type zinc finger family protein
MD10G1063500	2.64314	2.67872	0.13312	1.64256	1.25158	0.153548	BBX19;B-box type zinc finger family protein
MD00G1039900	3.208	1.5046	1.18035	0.785259	0.845629	0.482471	BBX19;B-box type zinc finger family protein
MD15G1248300	5.28375	6.23139	6.41255	5.1519	5.61098	4.10263	BBX19;B-box type zinc finger family protein
MD06G1002100	26.0243	35.2407	25.6904	17.1727	21.8483	11.6466	ATBZIP60,BZIP60,BZIP60;basic region/leucine zipper motif 60
MD14G1062300	0.0140487	0	0	0.0225843	0.00367133	0.00700467	ATBZIP60,BZIP60,BZIP60;basic region/leucine zipper motif 60
MD08G1016000	2.94266	3.94939	3.7652	3.72429	2.80833	3.74671	ATBZIP60,BZIP60,BZIP60;basic region/leucine zipper motif 60
MD02G1114000	6.64905	3.7715	6.44022	5.99701	5.51195	3.10209	ATIRE1-2,AtIRE1A,IRE1-2,IRE1A;Endoribonuclease/protein kinase IRE1-like
MD07G1018800	5.9936	4.62986	8.73277	6.09365	1.88631	7.46655	Basic-leucine zipper (bZIP) transcription factor family protein
MD12G1215200	0.082417	0.0767963	0.153194	0.152999	0.162624	0.036864	heat shock protein 70 (Hsp 70) family protein
MD14G1134100	50.7213	56.7978	65.1274	63.209	93.9747	83.0209	heat shock protein 70 (Hsp 70) family protein
MD17G1226000	0.129848	0.202422	0.16239	0.097436	0.0323683	0	heat shock protein 70 (Hsp 70) family protein
MD01G1129800	0.417532	0.1837	0.07376	0.202427	0.129305	0.141506	heat shock protein 70 (Hsp 70) family protein
MD01G1130200	0.0396853	0.0461603	0.063955	0.0518417	0.116954	0.008632	heat shock protein 70 (Hsp 70) family protein
MD01G1129200	0.556485	0.673106	0.486176	0.658399	0.656815	0.558797	heat shock protein 70 (Hsp 70) family protein
MD17G1226100	0.165186	0	0.297826	0	0.035279	0	heat shock protein 70 (Hsp 70) family protein
MD02G1005800	0.127983	0	0.226201	0	0	0.326112	heat shock protein 70 (Hsp 70) family protein
MD11G1111400	0.0271907	0.0546047	0.0474747	0.103463	0.216888	0.01637	heat shock protein 70 (Hsp 70) family protein
MD07G1196500	46.3194	57.0985	55.1725	59.7196	218.977	410.483	heat shock protein 70 (Hsp 70) family protein
MD01G1128000	0.283958	0.0600877	0.486762	0.176461	0.449327	0.144012	heat shock protein 70 (Hsp 70) family protein
MD12G1025700	0.0421677	0	0.00113533	0	0	0.0207987	heat shock protein 70 (Hsp 70) family protein
MD01G1126500	8.05368	0.0233847	11.501	0	27.6354	20.7133	heat shock protein 70 (Hsp 70) family protein
MD07G1196800	1.14345	0.622483	0.457292	0.297855	1.2772	0.47894	heat shock protein 70 (Hsp 70) family protein
MD07G1196700	0.0438953	0.40377	0.143706	0.074645	0	0	heat shock protein 70 (Hsp 70) family protein
MD01G1128300	0.263932	0.266999	0.0191583	0.081645	0.302587	0.116008	heat shock protein 70 (Hsp 70) family protein
MD17G1225700	2.50597	3.50744	3.20714	3.05565	0.0561987	2.29095	heat shock protein 70 (Hsp 70) family protein
MD12G1025600	0.408181	0.322585	0.294726	0.248606	0.194444	0.136084	heat shock protein 70 (Hsp 70) family protein
MD12G1125600	0.412122	0.489873	0.436408	0.81333	1.4116	1.87004	APX1B,APX2;ascorbate peroxidase 2
MD03G1122300	0.697268	0.259307	0	0	0.124239	0.119667	STZ,ZAT10;salt tolerance zinc finger
MD13G1200600	63.0593	47.999	41.211	107.46	577.144	1105.16	Chlorophyll A-B binding family protein
MD16G1200000	0.226916	0.203704	0.176888	0.450235	1.41508	4.90372	Chlorophyll A-B binding family protein
MD06G1134100	0.694559	0.98209	0.738733	1.17071	0.898077	1.18207	Chlorophyll A-B binding family protein
MD13G1200100	0.0334617	0.071867	0	0	0.377787	1.10554	Chlorophyll A-B binding family protein
MD14G1150400	1.60821	1.85053	1.76577	1.73311	1.52261	1.37012	Chlorophyll A-B binding family protein
MD01G1201000	0.0300057	0.00813667	0	0.0156303	0	0	LTI65,RD29B;CAP160 protein
MD07G1268800	3.96784	5.52657	4.48685	4.55604	4.02275	9.6209	LTI65,RD29B;CAP160 protein
MD06G1104100	6.3027	1.9517	2.8567	3.07526	6.72607	0.847824	WRKY family transcription factor
MD01G1215300	1.20118	0.460039	0.424931	0.673664	0.839732	0.111316	WRKY family transcription factor
MD14G1123000	0.419835	0.680218	0.871595	0.148564	1.16111	0.648345	WRKY family transcription factor
MD07G1285400	0.135775	0.0889903	0.0516323	0.194563	0.251682	0.0462953	WRKY family transcription factor
MD07G1285400	0.135775	0.0889903	0.0516323	0.194563	0.251682	0.0462953	WRKY family transcription factor
MD07G1146900	3.61589	3.76814	3.99032	2.57719	2.20654	0.935716	WRKY family transcription factor
MD00G1208000	0.807392	0.820161	0.329533	1.19858	0.494335	0.335795	AtSAG12,SAG12;senescence-associated gene 12
MD17G1232200	0.0440493	0.008943	0.0131923	0.004321	0.0221707	0.0586607	AtSAG12,SAG12;senescence-associated gene 12
MD09G1239100	0.0310973	0.116774	0.187912	0.258275	0.163431	0.0288687	AtSAG12,SAG12;senescence-associated gene 12
MD16G1226900	0	0.0101773	0	0	0.0132907	0	AtSAG12,SAG12;senescence-associated gene 12
MD17G1232400	0.014371	0.01444	0.0198423	0.021274	0	0.00571	AtSAG12,SAG12;senescence-associated gene 12
MD04G1190200	0	0.048742	0.0433137	0.065562	0.0211053	0	AtSAG12,SAG12;senescence-associated gene 12
MD13G1126900	0.371455	0.723644	0.750537	0.897248	0.471212	0.406703	NAD5,NAD5.2,NAD5B;NADH dehydrogenase 5B
MD05G1230300	5.79468	4.76899	5.27486	4.89959	3.76315	5.22716	ATRAD50,RAD50;DNA repair-recombination protein (RAD50)
MD02G1082100	1.69864	1.37046	1.49684	1.11206	1.87741	1.4625	ATNPR1,NIM1,NPR1,SAI1;regulatory protein (NPR1)
MD10G1236700	9.56642	7.65413	8.49199	10.0878	7.15504	4.9483	ATNPR1,NIM1,NPR1,SAI1;regulatory protein (NPR1)
MD05G1256300	5.90986	5.69714	4.96636	5.1083	5.24158	3.97837	ATNPR1,NIM1,NPR1,SAI1;regulatory protein (NPR1)
MD10G1236800	3.86288	4.17137	2.95402	3.86331	3.03162	3.4026	ATNPR1,NIM1,NPR1,SAI1;regulatory protein (NPR1)
MD05G1256400	8.06358	8.94305	9.48225	7.54929	8.22463	5.80567	ATNPR1,NIM1,NPR1,SAI1;regulatory protein (NPR1)
MD09G1146600	22.2465	22.784	21.7934	27.2762	19.9097	12.8945	ATNPR1,NIM1,NPR1,SAI1;regulatory protein (NPR1)
MD17G1133300	10.9438	10.2776	9.68514	8.45694	6.51683	4.32372	ATNPR1,NIM1,NPR1,SAI1;regulatory protein (NPR1)
MD11G1241700	82.556	117.358	109.928	66.4738	68.4211	97.9218	PORA;protochlorophyllide oxidoreductase A
MD03G1223800	0.141015	1.29755	2.52917	2.26802	0.558744	0.485981	PORA;protochlorophyllide oxidoreductase A
MD12G1139500	2.75635	2.50429	2.60743	2.19161	2.66181	1.452	PORA;protochlorophyllide oxidoreductase A
MD04G1123600	1.16437	0.806275	0.26413	0.512548	0.299724	0.312018	PORA;protochlorophyllide oxidoreductase A
MD00G1173300	37.9934	35.8503	41.0885	36.8923	42.2866	43.8379	PORA;protochlorophyllide oxidoreductase A
MD07G1274000	0.497397	0.215816	0.117912	0.314416	0.116339	0.39084	PORA;protochlorophyllide oxidoreductase A
MD01G1205400	40.1226	33.7636	40.1716	56.2617	76.7143	77.5041	PORA;protochlorophyllide oxidoreductase A
MD07G1274500	0.150581	0.054684	0.0627803	0.137951	0.107256	0.448495	PORA;protochlorophyllide oxidoreductase A
MD04G1124100	0.436259	0.386193	0.34973	0.569945	0.514057	0.967155	PORA;protochlorophyllide oxidoreductase A
MD06G1113700	0.676513	1.18139	0.815457	0.500603	0.455981	1.0318	PORA;protochlorophyllide oxidoreductase A
MD14G1134700	2.75478	1.30298	0.57807	1.33779	1.08591	2.57158	PORA;protochlorophyllide oxidoreductase A
MD07G1274200	0.428217	0.263397	0.402851	0.541154	0.28852	0.396037	PORA;protochlorophyllide oxidoreductase A
MD07G1274400	34.0366	27.3687	27.1894	31.0495	20.9468	38.5054	PORA;protochlorophyllide oxidoreductase A
MD14G1244800	3.30449	3.26467	3.34198	3.66121	5.24362	5.14302	PORA;protochlorophyllide oxidoreductase A
MD02G1208700	0.224391	0.150541	0.063725	0.254209	0.184638	0.150356	PORA;protochlorophyllide oxidoreductase A
MD02G1050600	0.394481	0.223291	0.0917683	0.455579	0.339468	0.142558	PORA;protochlorophyllide oxidoreductase A
MD06G1238500	0.265371	0.299245	0.819111	1.53707	0.472496	2.66416	PORA;protochlorophyllide oxidoreductase A
MD16G1170300	0.178373	0.0703487	0.0624507	0.440807	0.228897	0.109404	PORA;protochlorophyllide oxidoreductase A
MD07G1274700	0.849177	0.709621	0.680795	0.99288	0.90095	1.02072	PORA;protochlorophyllide oxidoreductase A
MD12G1073700	79.3396	89.9891	97.5788	95.9298	184.768	246.277	magnesium-chelatase subunit chlH
MD14G1072000	59.492	61.0205	70.736	74.7471	80.1632	102.345	magnesium-chelatase subunit chlH
MD03G1176300	1.2351	0.904186	1.65346	1.64849	2.54585	2.80163	magnesium-chelatase subunit chlH
MD09G1144600	5.93781	7.81803	7.77395	8.26262	10.6521	11.749	Coproporphyrinogen III oxidase
MD17G1131200	29.5148	34.7403	35.8607	36.2791	40.3233	51.9214	Coproporphyrinogen III oxidase
MD15G1346700	15.8293	15.9331	17.3022	22.0924	27.5625	37.4945	Aldolase superfamily protein
MD14G1151700	3.82584	2.96014	3.26992	6.1338	8.12071	11.3276	glutamate-1-semialdehyde-2
MD06G1136900	33.2771	34.0181	36.375	35.8011	45.086	55.2337	glutamate-1-semialdehyde-2
MD16G1003400	9.09206	9.31386	9.1993	8.81845	12.1911	17.1037	hydroxymethylbilane synthase
MD09G1291200	34.7576	38.9539	43.386	48.2474	46.0429	56.4263	Flavin containing amine oxidoreductase family
MD15G1087100	9.03264	9.59471	12.4161	12.0214	17.0397	23.3319	uroporphyrinogen-III synthase family protein
MD12G56700	10.7077	10.8401	13.0072	13.2292	17.4004	22.5226	ferrochelatase 2
MD04G1239600	27.0982	34.661	35.0318	39.1914	42.5636	55.8548	ferrochelatase 2
MD08G1044400	2.46516	2.1344	1.79854	2.03491	3.29545	2.58021	ferrochelatase 1
MD15G1061700	16.1944	11.714	10.6856	9.99503	11.4833	6.46693	ferrochelatase 1
MD03G1169700	0.0152423	0.0398597	0.063472	0	0.0105667	0.0940167	ABH1,ATCBP80,CBP80,ENS;ARM repeat superfamily protein
MD11G1186900	8.53611	8.62526	8.81127	3.51534	5.4789	5.72458	ABH1,ATCBP80,CBP80,ENS;ARM repeat superfamily protein
MD11G1196400	4.84585	5.77248	2.75563	3.54709	3.72226	3.82904	ABH1,ATCBP80,CBP80,ENS;ARM repeat superfamily protein
MD09G1242300	2.08842	2.59094	2.42395	1.92339	1.74778	2.39146	ATCBP20,CBP20;CAP-binding protein 20
MD17G1234600	0.0820383	0.0730787	0.0428413	0.067747	0.0573517	0.093168	ATCBP20,CBP20;CAP-binding protein 20
MD16G1132200	6.9473	9.58972	10.3225	12.6573	14.3914	14.002	HYH;HY5-homolog
MD01G1228200	20.0858	24.4391	23.0797	22.136	18.5502	11.8972	APRR5,PRR5;pseudo-response regulator 5
MD07G1299100	17.6028	19.8089	17.7055	22.2972	26.9436	24.3436	APRR5,PRR5;pseudo-response regulator 5
MD01G1088900	36.1098	46.2486	54.1204	48.6637	44.9075	59.3823	APRR5,PRR5;pseudo-response regulator 5
MD13G1249400	5.5273	1.66615	1.17795	5.86042	0.913271	8.31904	ADO1,FKL2,LKP1,ZTL;Galactose oxidase/kelch repeat superfamily protein
MD16G1255700	17.0464	14.6945	21.5018	20.4564	13.1783	10.9084	ADO1,FKL2,LKP1,ZTL;Galactose oxidase/kelch repeat superfamily protein
MD16G1018000	0.836424	5.96458	3.22574	0.142846	0.846766	0.666269	ADO1,FKL2,LKP1,ZTL;Galactose oxidase/kelch repeat superfamily protein
MD09G1122500	1290.75	2290.11	1654.6	2415.25	1582.51	2599.56	photosystem II light harvesting complex gene 2.4
Notes: The values represent for average of three biological replicates in different nodes.
